# Supplementary material for: Prevalence of occult hepatitis B infection among treatment-naive persons living with HIV in Ghana
Source: PLoS One. 2024 Jun 26;19(6):e0305862. doi: 10.1371/journal.pone.0305862 (PMC11207135; doi:10.1371/journal.pone.0305862)
Supplement: S1 File — (XLSX) [file pone.0305862.s001.xlsx]

## Sheet: Sheet1
Path No.	Age	SEX	WEIGHT/kg	HEIGHT/m	BMI_kg/m2	Edu_Status	Marital_Sta	Empmnt_sta	Rel_Sta	HBsAg_Vac	HBV_Knwldg	Ptnr_HBVSta	Prev_Bld_Transf	Injection drug users	dur_HIV_diagn/Month	Alc_Hist	HBsAg	HBsAb	HBeAg	HBeAb	HBcAb
OBI 001	44	Male	60	1.69	21	Vocational education	Married	Self-employed	Christian	No	No	No	No	No	1	No	Negative	Positive	Negative	Negative	Negative
OBI 002	26	Female	68	1.62	26	SHS	Married	Self-employed	Christian	No	No	No	No	No	2	No	Negative	Positive	Negative	Negative	Negative
OBI 003	18	Male	34.4	1.46	16.1	JHS	Single	Unemployed	Christian	No	No	No	No	No	2	No	Negative	Negative	Negative	Negative	Positive
OBI 004	32	Female	55	1.54	23.2	Vocational education	Single	Self-employed	Christian	No	No	No	No	No	1	No	Negative	Negative	Negative	Negative	Negative
OBI 005	67	Female	57	1.63	21.5	No Education	Widow	Unemployed	Christian	No	No	No	No	No	1	No	Negative	Negative	Negative	Negative	Negative
OBI 006	31	Male	59	1.68	20.9	SHS	Single	Self-employed	Christian	No	No	No	No	No	1	No	Positive	Negative	Negative	Positive	Positive
OBI 007	47	Male	51	1.62	19.4	SHS	Married	Self-employed	Christian	No	No	No	Yes	No	1	Yes	Negative	Negative	Negative	Negative	Negative
OBI 008	46	Female	46	1.55	19.1	Vocational education	Married	Unemployed	Christian	No	Yes	Yes	No	No	5	No	Negative	Positive	Negative	Negative	Negative
OBI 009	38	Female	62	1.57	25.2	Vocational education	Widow	Self-employed	Christian	Yes	Yes	No	No	No	1	No	Negative	Negative	Negative	Negative	Positive
OBI 010	46	Male	58	1.59	22.9	JHS	Married	Self-employed	Christian	No	No	No	No	No	2	No	Positive	Negative	Negative	Positive	Positive
OBI 011	33	Male	64	1.7	22.1	No Education	Single	Self-employed	Christian	Yes	No	No	No	No	2	No	Negative	Negative	Negative	Negative	Positive
OBI 012	35	Male	58	1.69	20.2	JHS	Married	Self-employed	Christian	No	No	No	No	No	1	No	Negative	Negative	Negative	Negative	Negative
OBI 013	26	Female	59	1.71	20.2	JHS	Cohabiting	Unemployed	Christian	No	Yes	No	No	No	1	No	Negative	Positive	Negative	Negative	Negative
OBI 014	44	Male	54	1.74	17.8	No Education	Married	Self-employed	Christian	No	Yes	Yes	Yes	No	3	Yes	Positive	Negative	Positive	Negative	Positive
OBI 015	27	Female	40.3	1.66	14.6	No Education	Single	Self-employed	Christian	No	No	No	No	No	3	No	Negative	Negative	Negative	Negative	Negative
OBI 016	37	Female	50	1.51	21.9	No Education	Married	Self-employed	Christian	No	No	No	No	No	2	No	Negative	Negative	Negative	Negative	Negative
OBI 017	46	Female	89.6	1.61	34.6	No Education	Married	Self-employed	Christian	No	No	No	No	No	1	No	Negative	Negative	Negative	Negative	Positive
OBI 018	25	Female	40.9	1.55	17	JHS	Cohabiting	Unemployed	Christian	No	No	No	Yes	No	1	Yes	Negative	Negative	Negative	Negative	Negative
OBI 019	34	Male	60	1.7	20.8	Vocational education	Married	Self-employed	Muslim	No	No	No	No	No	1	No	Negative	Negative	Negative	Negative	Negative
OBI 020	34	Male	67	1.76	21.6	university Educ.	Married	Employed	Muslim	No	Yes	Yes	Yes	No	2	No	Negative	Negative	Negative	Negative	Positive
OBI 021	31	Female	91	1.62	34.7	Vocational education	Single	Self-employed	Christian	Yes	Yes	No	No	No	8	No	Negative	Negative	Negative	Negative	Positive
OBI 022	38	Female	61	1.57	24.7	No Education	Married	Self-employed	Christian	No	No	No	No	No	4	No	Negative	Negative	Negative	Negative	Negative
OBI 023	23	Male	69	1.74	22.8	SHS	Single	Unemployed	Christian	No	Yes	Yes	Yes	No	6	No	Negative	Negative	Negative	Negative	Negative
OBI 024	22	Female	55	1.59	21.8	SHS	Single	Unemployed	Christian	No	No	No	No	No	6	No	Negative	Negative	Negative	Negative	Negative
OBI 025	35	Male	68	1.7	23.5	Vocational education	Married	Self-employed	Muslim	No	No	No	No	No	7	No	Negative	Negative	Negative	Negative	Positive
OBI 026	58	Female	70	1.65	25.7	No Education	Married	Self-employed	Christian	No	No	No	No	No	3	No	Negative	Positive	Negative	Negative	Negative
OBI 027	28	Female	86	1.71	29.4	JHS	Cohabiting	Self-employed	Christian	No	No	No	No	No	2	No	Negative	Negative	Negative	Negative	Negative
OBI 028	39	Female	46	1.52	19.9	SHS	Married	Employed	Christian	No	No	Yes	Yes	No	2	No	Negative	Negative	Negative	Negative	Positive
OBI 029	43	Female	87	1.68	30.8	No Education	Married	Self-employed	Muslim	No	Yes	No	No	No	2	No	Negative	Positive	Negative	Negative	Negative
OBI 030	24	Female	58	1.67	20.8	No Education	Single	Unemployed	Muslim	No	No	No	No	No	1	No	Negative	Negative	Negative	Negative	Negative
OBI 031	42	Female	59	1.63	22.2	No Education	Married	Self-employed	Muslim	No	No	No	No	No	1	No	Negative	Negative	Negative	Negative	Negative
OBI 032	22	Female	55	1.68	19.5	SHS	Single	Unemployed	Christian	No	Yes	No	No	No	1	No	Positive	Negative	Negative	Negative	Positive
OBI 033	35	Male	64	1.72	21.6	Vocational education	Married	Unemployed	Christian	Yes	Yes	Yes	Yes	No	1	No	Negative	Negative	Negative	Negative	Positive
OBI 034	44	Female	49	1.52	21.2	No Education	Married	Self-employed	Christian	No	No	No	No	No	1	No	Negative	Positive	Negative	Negative	Negative
OBI 035	33	Female	75	1.69	26.3	JHS	Widow	Self-employed	Christian	No	Yes	No	No	No	1	No	Negative	Negative	Negative	Negative	Negative
OBI 036	27	Male	63	1.7	21.8	JHS	Single	Self-employed	Christian	Yes	Yes	No	Yes	Yes	1	No	Negative	Negative	Negative	Negative	Positive
OBI 037	29	Female	70	1.68	24.8	SHS	Married	Self-employed	Muslim	No	No	No	Yes	No	8	No	Negative	Negative	Negative	Negative	Negative
OBI 038	50	Female	75	1.65	27.5	No Education	Married	Self-employed	Christian	No	No	No	No	No	6	No	Negative	Negative	Negative	Negative	Positive
OBI 039	33	Female	70	1.71	23.9	university Educ.	Single	Employed	Christian	No	No	Yes	Yes	No	3	No	Negative	Negative	Negative	Negative	Negative
OBI 040	42	Male	70.5	1.72	23.8	JHS	Married	Self-employed	Christian	No	No	No	No	No	4	No	Negative	Negative	Negative	Negative	Positive
OBI 041	36	Female	69	1.68	24.4	JHS	Widow	Self-employed	Christian	No	No	No	No	No	4	No	Negative	Negative	Negative	Negative	Negative
OBI 042	58	Female	64	1.66	23.2	No Education	Married	Unemployed	Christian	No	No	No	No	No	1	No	Negative	Negative	Negative	Negative	Positive
OBI 043	29	Female	73	1.68	25.9	university Educ.	Single	Employed	Christian	No	Yes	Yes	Yes	No	2	No	Negative	Negative	Negative	Negative	Negative
OBI 044	45	Female	74	1.69	25.9	Vocational education	Married	Self-employed	Christian	Yes	Yes	Yes	Yes	No	1	No	Negative	Negative	Negative	Negative	Positive
OBI 045	34	Female	50	1.53	21.4	No Education	Married	Unemployed	Christian	No	No	No	No	No	1	No	Negative	Negative	Negative	Negative	Negative
OBI 046	29	Female	75	1.73	25.1	university Educ.	Single	Employed	Christian	No	Yes	Yes	Yes	No	1	Yes	Negative	Positive	Negative	Negative	Negative
OBI 047	50	Male	74	1.73	24.7	SHS	Married	Self-employed	Christian	Yes	Yes	No	Yes	No	7	No	Negative	Negative	Negative	Negative	Positive
OBI 048	41	Female	36	1.52	15.6	No Education	Cohabiting	Unemployed	Christian	No	No	No	No	No	6	No	Negative	Negative	Negative	Negative	Positive
OBI 049	38	Male	69	1.74	22.8	university Educ.	Married	Employed	Christian	No	Yes	Yes	Yes	No	6	No	Negative	Negative	Negative	Negative	Negative
OBI 050	42	Female	67	1.58	26.8	No Education	Married	Self-employed	Muslim	Yes	Yes	No	No	No	5	No	Negative	Negative	Negative	Negative	Positive
OBI 051	35	Female	45	1.68	15.9	No Education	Married	Unemployed	Muslim	No	No	No	No	No	6	No	Negative	Negative	Negative	Negative	Negative
OBI 052	37	Female	64	1.66	23.2	JHS	Married	Self-employed	Christian	No	No	No	No	No	1	No	Negative	Negative	Negative	Negative	Negative
OBI 053	38	Female	49	1.64	18.2	No Education	Married	Unemployed	Christian	No	No	No	No	No	1	No	Negative	Negative	Negative	Negative	Positive
OBI 054	38	Female	45	1.59	17.8	No Education	Married	Unemployed	Christian	No	No	No	No	No	2	No	Negative	Negative	Negative	Negative	Negative
OBI 055	41	Female	50	1.6	19.5	No Education	Married	Self-employed	Christian	No	No	No	No	No	2	No	Negative	Negative	Negative	Negative	Negative
OBI 056	31	Male	40	1.65	14.7	JHS	Single	Self-employed	Muslim	No	No	No	No	No	4	No	Negative	Negative	Negative	Negative	Negative
OBI 057	37	Male	80	1.77	25.5	Vocational education	Married	Self-employed	Muslim	No	No	Yes	Yes	No	1	No	Negative	Negative	Negative	Negative	Negative
OBI 058	70	Female	54	1.6	21.1	No Education	Widow	Unemployed	Others	No	No	No	No	No	1	No	Negative	Positive	Negative	Negative	Negative
OBI 059	18	Female	59	1.51	25.9	JHS	Single	Unemployed	Christian	No	No	No	No	No	1	No	Positive	Negative	Negative	Negative	Positive
OBI 060	27	Female	58	1.6	22.7	JHS	Single	Self-employed	Christian	No	No	No	No	No	2	No	Positive	Negative	Positive	Negative	Positive
OBI 061	35	Female	72	1.68	25.5	JHS	Single	Self-employed	Christian	No	No	No	No	No	1	No	Negative	Negative	Negative	Negative	Negative
OBI 062	52	Female	68	1.61	26.2	No Education	Married	Self-employed	Christian	No	No	No	No	No	1	No	Negative	Negative	Negative	Negative	Negative
OBI 063	32	Male	70	1.71	23.9	Vocational education	Single	Self-employed	Christian	No	Yes	No	Yes	No	3	Yes	Negative	Negative	Negative	Negative	Negative
OBI 064	27	Male	72	1.74	23.8	university Educ.	Single	Employed	Christian	Yes	Yes	Yes	Yes	No	1	No	Negative	Negative	Negative	Negative	Positive
OBI 065	21	Male	58	1.72	20	SHS	Single	Unemployed	Christian	Yes	Yes	No	No	No	1	No	Negative	Negative	Negative	Negative	Negative
OBI 066	25	Female	62	1.65	23.6	SHS	Married	Unemployed	Christian	Yes	No	No	Yes	No	5	No	Negative	Positive	Negative	Negative	Negative
OBI 067	50	Male	52	1.68	18.4	Vocational education	Married	Employed	Christian	No	No	Yes	Yes	No	1	No	Negative	Negative	Negative	Negative	Negative
OBI 068	41	Female	84	1.72	28.4	No Education	Married	Self-employed	Christian	No	No	Yes	Yes	No	2	No	Negative	Negative	Negative	Positive	Negative
OBI 069	46	Female	50	1.62	19.1	No Education	Married	Unemployed	Christian	No	No	No	No	No	1	No	Negative	Negative	Negative	Negative	Negative
OBI 070	36	Female	70	1.68	24.8	SHS	Married	Self-employed	Muslim	No	No	No	No	No	1	No	Negative	Negative	Negative	Positive	Positive
OBI 071	29	Female	72	1.66	26.1	Vocational education	Single	Self-employed	Christian	No	No	No	No	Yes	6	No	Negative	Negative	Negative	Negative	Negative
OBI 072	41	Male	73	1.75	23.8	Vocational education	Married	Employed	Christian	No	No	No	Yes	No	1	No	Negative	Negative	Negative	Positive	Positive
OBI 073	27	Male	68	1.72	23	JHS	Single	Employed	Christian	No	No	No	Yes	No	1	No	Negative	Positive	Negative	Negative	Negative
OBI 074	38	Female	62	1.66	22.5	No Education	Married	Unemployed	Christian	No	No	No	No	No	2	No	Negative	Positive	Negative	Negative	Negative
OBI 075	25	Female	67	1.63	25.2	JHS	Single	Self-employed	Christian	No	Yes	No	No	No	1	No	Negative	Positive	Negative	Negative	Negative
OBI 076	24	Female	69	1.7	23.9	SHS	Single	Unemployed	Christian	Yes	Yes	Yes	Yes	No	1	No	Negative	Negative	Negative	Negative	Positive
OBI 077	22	Female	64	1.68	22.7	SHS	Single	Unemployed	Christian	No	No	No	No	No	1	No	Negative	Negative	Negative	Negative	Negative
OBI 078	39	Female	68	1.65	25	No Education	Married	Unemployed	Muslim	Yes	No	No	No	No	1	No	Negative	Positive	Negative	Negative	Negative
OBI 079	45	Female	70	1.64	26	No Education	Cohabiting	Employed	Christian	No	No	No	No	No	2	No	Negative	Negative	Negative	Negative	Positive
OBI 080	65	Female	49	1.6	19.1	No Education	Widow	Unemployed	Christian	No	No	No	No	No	3	No	Negative	Negative	Negative	Negative	Negative
OBI 081	65	Male	58	1.7	20.1	No Education	Married	Self-employed	Christian	No	No	No	Yes	No	3	Yes	Negative	Negative	Negative	Negative	Negative
OBI 082	48	Female	66	1.59	26.1	JHS	Widow	Self-employed	Christian	No	No	No	No	No	3	No	Negative	Negative	Negative	Negative	Negative
OBI 083	47	Female	71	1.58	28.4	No Education	Married	Unemployed	Christian	No	No	No	No	No	2	No	Negative	Negative	Negative	Negative	Negative
OBI 084	52	Female	61	1.55	25.4	university Educ.	Married	Employed	Christian	No	No	No	Yes	No	3	No	Negative	Negative	Negative	Negative	Negative
OBI 085	45	Male	64	1.56	26.3	university Educ.	Married	Employed	Christian	No	No	No	yeg	No	2	No	Negative	Negative	Negative	Negative	Positive
OBI 086	48	Male	55	1.68	19.5	SHS	Married	Self-employed	Christian	No	No	No	Yes	No	1	Yes	Negative	Negative	Negative	Negative	Negative
OBI 087	42	Male	64	1.71	21.9	university Educ.	Married	Employed	Christian	No	No	No	Yes	No	1	No	Negative	Negative	Negative	Negative	Negative
OBI 088	36	Male	62	1.69	21.7	SHS	Single	Self-employed	Christian	No	No	No	No	No	1	No	Negative	Negative	Negative	Negative	Negative
OBI 089	33	Male	70	1.72	23.7	university Educ.	Married	Employed	Christian	No	No	No	No	No	2	Yes	Negative	Negative	Negative	Negative	Positive
OBI 090	34	Male	70	1.7	24.2	No Education	Cohabiting	Employed	Christian	Yes	Yes	Yes	No	No	1	No	Negative	Negative	Negative	Negative	Negative
OBI 091	29	Male	68	1.7	23.5	Vocational education	Single	Employed	Christian	Yes	Yes	Yes	No	No	1	No	Negative	Negative	Negative	Negative	Negative
OBI 092	22	Male	59	1.73	19.7	university Educ.	Single	Unemployed	Christian	Yes	No	Yes	No	No	1	No	Negative	Negative	Negative	Negative	Negative
OBI 093	41	Female	74	1.62	28.2	No Education	Married	Unemployed	Others	Yes	No	No	No	No	2	Yes	Negative	Negative	Negative	Negative	Negative
OBI 094	47	Female	53	1.6	20.7	No Education	Married	Unemployed	Muslim	No	No	No	No	No	3	No	Negative	Negative	Negative	Negative	Negative
OBI 095	26	Female	65	1.62	24.8	Vocational education	Single	Unemployed	Christian	No	Yes	Yes	No	No	3	No	Negative	Negative	Negative	Negative	Positive
OBI 096	42	Female	57	1.65	20.9	No Education	Married	Self-employed	Muslim	Yes	Yes	Yes	No	No	3	No	Negative	Negative	Negative	Negative	Negative
OBI 097	38	Female	70	1.6	27.3	No Education	Married	Self-employed	Christian	No	No	No	No	No	2	No	Negative	Negative	Negative	Negative	Positive
OBI 098	62	Female	61	1.56	25.1	No Education	Married	Unemployed	Christian	No	No	No	No	No	5	Yes	Negative	Negative	Negative	Negative	Negative
OBI 099	24	Male	46	1.68	16.3	SHS	Single	Unemployed	Others	No	Yes	No	No	Yes	1	No	Positive	Negative	Negative	Negative	Positive
OBI 100	65	Male	51	1.71	17.4	No Education	Married	Self-employed	Christian	Yes	No	No	No	No	1	No	Negative	Negative	Negative	Negative	Negative
OBI 101	34	Female	50	1.55	20.8	No Education	Married	Unemployed	Christian	No	No	No	Yes	No	1	Yes	Positive	Negative	Negative	Negative	Positive
OBI 102	40	Male	78	1.74	25.8	SHS	Married	Unemployed	Christian	No	No	No	No	No	1	No	Negative	Negative	Negative	Negative	Negative
OBI 103	47	Male	69	1.7	23.9	No Education	Married	Self-employed	Muslim	No	No	No	No	No	1	No	Negative	Negative	Negative	Negative	Negative
OBI 104	35	Female	66	1.62	25.1	JHS	Married	Self-employed	Christian	No	No	No	No	Yes	2	No	Positive	Negative	Negative	Negative	Positive
OBI 105	57	Male	40	1.69	14	No Education	Married	Self-employed	Muslim	No	No	No	No	No	1	No	Negative	Negative	Negative	Negative	Negative
OBI 106	41	Female	84	1.71	28.7	No Education	Married	Self-employed	Muslim	No	No	No	No	No	1	No	Negative	Negative	Negative	Negative	Positive
OBI 107	52	Female	60	1.65	22	JHS	Widow	Self-employed	Christian	No	No	No	No	No	1	No	Negative	Negative	Negative	Negative	Negative
OBI 108	58	Male	58	1.7	20.1	No Education	Married	Unemployed	Christian	No	No	No	Yes	No	2	Yes	Negative	Negative	Negative	Negative	Positive
OBI 109	36	Female	79	1.64	29.4	No Education	Single	Self-employed	Christian	No	No	No	No	No	1	No	Negative	Negative	Negative	Negative	Negative
OBI 110	28	Female	65	1.59	25.7	SHS	Single	Employed	Christian	No	No	No	No	No	5	No	Negative	Negative	Negative	Negative	Negative
OBI 111	41	Male	60	1.69	21	SHS	Married	Self-employed	Christian	No	No	No	No	No	1	No	Negative	Negative	Negative	Negative	Negative
OBI 112	33	Female	60	1.62	22.9	No Education	Married	Self-employed	Muslim	No	Yes	No	No	No	1	No	Negative	Negative	Negative	Negative	Negative
OBI 113	28	Female	59	1.56	24.2	JHS	Single	Unemployed	Christian	No	Yes	Yes	No	No	6	No	Negative	Negative	Negative	Negative	Negative
OBI 114	42	Female	68	1.61	26.2	SHS	Married	Employed	Christian	No	No	No	Yes	No	1	No	Negative	Negative	Negative	Negative	Positive
OBI 115	35	Female	70	1.67	25.1	No Education	Married	Self-employed	Muslim	No	Yes	Yes	No	No	3	No	Negative	Negative	Negative	Negative	Negative
OBI 116	40	Female	64	1.63	24.1	No Education	Married	Self-employed	Christian	No	No	No	No	No	3	No	Negative	Negative	Negative	Negative	Negative
