# Supplementary material for: Prevalence of occult hepatitis B infection among treatment-naive persons living with HIV in Ghana
Source: PLoS One. 2024 Jun 26;19(6):e0305862. doi: 10.1371/journal.pone.0305862 (PMC11207135; doi:10.1371/journal.pone.0305862)
Supplement: S2 File — (XLSX) [file pone.0305862.s002.xlsx]

## Sheet: Sheet1
SAMPLE CODE	TARGET NAME	CT	COMMENT	QUANTITY(COPIES/ul)
OBI003	HBV_CORE	Undet	Negative
OBI009	HBV_CORE	Undet	Negative
OBI011	HBV_CORE	Undet	Negative
OBI017	HBV_CORE	Undet	Negative
OBI010	HBV_CORE	Undet	Negative
OBI014	HBV_CORE	Undet	Negative
OBI020	HBV_CORE	24.54	Positive	1076.88
OBI021	HBV_CORE	Undet	Negative
OBI025	HBV_CORE	Undet	Negative
OBI028	HBV_CORE	Undet	Positive
OBI033	HBV_CORE	Undet	Negative
OBI036	HBV_CORE	28.67	Positive	795.37
OBI038	HBV_CORE	Undet	Negative
OBI040	HBV_CORE	Undet	Negative
OBI042	HBV_CORE	Undet	Negative
OBI044	HBV_CORE	Undet	Negative
OBI047	HBV_CORE	Undet	Negative
OBI048	HBV_CORE	Undet	Negative
OBI050	HBV_CORE	Undet	Negative
OBI053	HBV_CORE	Undet	Negative
OBI064	HBV_CORE	Undet	Negative
OBI070	HBV_CORE	33.29	Positive	264.88
OBI072	HBV_CORE	30.02	Positive	541.52
OBI076	HBV_CORE	29.78	Positive	779.52
OBI079	HBV_CORE	Undet	Negative
OBI085	HBV_CORE	Undet	Negative
OBI089	HBV_CORE	Undet	Negative
OBI095	HBV_CORE	Undet	Negative
OBI097	HBV_CORE	Undet	Negative
OBI106	HBV_CORE	Undet	Negative
OBI108	HBV_CORE	Undet	Negative
OBI114	HBV_CORE	Undet	Negative
PC	HBV_CORE	35.13	Positive	245.01
PC	HBV_CORE	38.45	Positive	215.07
NC	HBV_CORE	Undet	Negative
NC	HBV_CORE	Undet	Negative
NC	HBV_CORE	Undet	Negative
